# Supplementary material for: Associations between Heart Rate Variability Parameters and Hemodynamic Profiles in Patients with Primary Arterial Hypertension, Including Antihypertensive Treatment Effects
Source: J Clin Med. 2022 Jun 29;11(13):3767. doi: 10.3390/jcm11133767 (PMC9267277; doi:10.3390/jcm11133767)
Supplement: Supplementary file 1 [file jcm-11-03767-s001.zip]

Archive with 1 entries (1 files):
- jcm-1770119-supplementary.pdf
